# Supplementary material for: Assessment of the Fruit Chemical Characteristics and Antioxidant Activity of Different Mulberry Cultivars (Morus spp.) in Semi-Arid, Sandy Regions of China
Source: Foods. 2023 Sep 20;12(18):3495. doi: 10.3390/foods12183495 (PMC10529437; doi:10.3390/foods12183495)
Supplement: Supplementary file 1 [file foods-12-03495-s001.zip]

Archive with 1 entries (1 files):
- foods-2575433-supplementary.pdf
